# Supplementary material for: Augmenting MEK inhibitor efficacy in BRAF wild-type melanoma: synergistic effects of disulfiram combination therapy
Source: J Exp Clin Cancer Res. 2024 Jan 23;43:30. doi: 10.1186/s13046-023-02941-5 (PMC10804659; doi:10.1186/s13046-023-02941-5)
Supplement: Supplementary file 1 — Additional file 1. Supplementary Methods, Supplementary Figures, Supplementary Movies, Supplementary Tables. [file 13046_2023_2941_MOESM1_ESM.zip]

Archive with 12 entries (12 files):
- Meraz-Torres et al 2023_JExpClinCanRes_Suppl_R01.docx
- SKMEL113_brightfield.mp4
- SKMEL113_cytotox.mp4
- Supplemental Figure 8_R2.pdf
- Supplementary Figure 1.pdf
- Supplementary Figure 2.pdf
- Supplementary Figure 3.pdf
- Supplementary Figure 4.pdf
- Supplementary Figure 5.pdf
- Supplementary Figure 6.pdf
- Supplementary Figure 7.pdf
- Supplementary Figure 9.pdf
